# Supplementary material for: Integrative taxonomy reveals hidden species within a common fungal parasite of ladybirds
Source: Sci Rep. 2018 Oct 29;8:15966. doi: 10.1038/s41598-018-34319-5 (PMC6206035; doi:10.1038/s41598-018-34319-5)
Supplement: Supplementary file 1 — Supplementary Table S1 [file 41598_2018_34319_MOESM1_ESM.xlsx]

## Sheet: Sheet2
Integrative taxonomy reveals hidden species within a common fungal parasite of ladybirds
Danny Haelewaters, André De Kesel, Donald H. Pfister
thallus #	slide & thallus #/slide	barcode	source_locality	collected	date	name	host_individual	host species	total L w foot	total L	L cell I	W cell I	L/W cell I	L cell II	W cell II	L/W cell II	L cell III	W cell III	L/W cell III	total L rec.	L rec./total L	L cell VI	W cell VI	L/W cell VI	L perithec.	tier II	tier II/L per.	tier III	tier III/L per.	tier IV	tier IV/L per.	lobes	lobes/L per.	W perithec.	L/W perithec.	L perithec./total L	lngst. proj.	proj./L per.	L bas. app.	total L app.	L app./total L	L lngst. anth.	L anth. neck	remarks
1	Ik1a thallus 1	N/A	USA, Georgia, Byron	field	15 April 2014	IK1a1HAXY	HAXY1	HAXY	471.78	451.11	78.75	30.19	2.60848	36.47	19.51	1.8693	19.07	20.46	0.932063	118.15	0.26191	57.22	39.62	1.44422	313.8	85.62	0.272849	73.87	0.235405	51.52	0.164181	50.13	0.159751	84.14	3.7295	0.695617	37.56	0.119694	21.98	80.99	0.179535	29.22	14.89
2	DH326c thallus 1	FH 00313613	USA, Georgia, Byron	field	15 April 2014	DH326c1HAXY	HAXY2	HAXY		368.81	59.92	26.54	2.25772	33.08	22.42	1.47547	18.15	16.98	1.0689	73.58	0.199507	38.01	27.51	1.38168	266.3	61.11	0.229478	65.56	0.246189	38.2	0.143447	46.34	0.174014	71.72	3.71305	0.722052	42.12	0.158167	17.89	67.97	0.184295	23.56	17
3	DH326c thallus 2	FH 00313613	USA, Georgia, Byron	field	15 April 2014	DH326c2HAXY	HAXY2	HAXY	370.92	352.5	62.26	23.34	2.66752	30.38	14.22	2.13643	14.43	12.08	1.19454	77.69	0.220397	33.17	25.7	1.29066	244.24	61.56	0.252047	51.93	0.212619	36.61	0.149894	45.4	0.185883	68.49	3.56607	0.692879	40.75	0.166844	19.42	63.03	0.178809	21.63	13.96
4	DH326c thallus 3	FH 00313613	USA, Georgia, Byron	field	15 April 2014	DH326c3HAXY	HAXY2	HAXY	340.31	320.49	61.99	24.55	2.52505	31.74	14.35	2.21185	13.26	12.92	1.02632	76.1	0.237449	32.23	22.24	1.44919	221.43	51.68	0.233392	48.91	0.220882	36.39	0.164341	42.15	0.190354	64.48	3.43409	0.690911	43.31	0.195592	18.54	67.54	0.21074	24.05	16.47
5	DH326c thallus 4	FH 00313613	USA, Georgia, Byron	field	15 April 2014	DH326c4HAXY	HAXY2	HAXY	340.8	320.18	60.04	24.78	2.42292	29.3	16.57	1.76826	12.53	13.67	0.916606	77.13	0.240896	31.23	23.35	1.33747	220.23	50.84	0.23085	46.4	0.210689	33.47	0.151977	46.31	0.21028	64.68	3.40492	0.687832	41.94	0.190437	18.2	70.88	0.221375	24.5	16.2
6	DH326c thallus 5	FH 00313613	USA, Georgia, Byron	field	15 April 2014	DH326c5HAXY	HAXY2	HAXY	308.47	289.95	60.77	21.95	2.76856	28.08	16.29	1.72376	14.36	15.5	0.926452	75.38	0.259976	26.85	20.37	1.31811	200.73	47.47	0.236487	49.25	0.245354	34.01	0.169432	45.64	0.22737	60.09	3.34049	0.692292	35.34	0.176057	18.76	66.65	0.229867	26.47	17.45
7	DH326c thallus 6	FH 00313613	USA, Georgia, Byron	field	15 April 2014	DH326c6HAXY	HAXY2	HAXY		315.36	60.91	24.86	2.45012	27.16	16.7	1.62635	15.18	10.17	1.49263	74.86	0.23738	26.75	20.46	1.30743	222.67	50.57	0.227107	50.15	0.225221	38.28	0.171914	48.87	0.219473	62.71	3.55079	0.706082	25.53	0.114654	17.29	66.24	0.210046	25.38	16.92
8	JP352c thallus 1	FH 00313630	USA, Georgia, Byron	field	10 April 2014	JP352c1Olla	Olla1	Olla		330.46	64.9	35.83	1.81133	30.76	24.17	1.27265	17.56	20.99	0.836589	83.61	0.253011	35.75	33.45	1.06876	238.67	58.02	0.243097	52.27	0.219005	36.86	0.154439	49.48	0.207316	76.15	3.13421	0.722236	26.59	0.111409	16.81	84.81	0.256642	27.99	14.89	second thallus abnormal
9	JP352d thallus 1	FH 00313629	USA, Georgia, Byron	field	10 April 2014	JP352d1Olla	Olla1	Olla		324.94	56.72	23.5	2.41362	24.44	19.95	1.22506	16.07	16.43	0.978089	75.14	0.231243	32.62	25.71	1.26877	231.48	59.21	0.255789	53.29	0.230214	33.87	0.146319	46.24	0.199758	67.16	3.44669	0.712378	25.25	0.109081	17.27	75.58	0.232597	31.92	18.68
10	JP352d thallus 2	FH 00313629	USA, Georgia, Byron	field	10 April 2014	JP352d2Olla	Olla1	Olla	278.97	260.1	54.97	19.11	2.8765				14.07	17.11	0.822326	69.56	0.267436				179.51	41.83	0.233023	35.66	0.198652	30.8	0.171578	46.06	0.256587	56.19	3.1947	0.690158	24.58	0.136928	20.01	76.25	0.293156	26.43	13.56	second rudimentary perithecium
11	JP352d thallus 3	FH 00313629	USA, Georgia, Byron	field	10 April 2014	JP352d3Olla	Olla1	Olla	362.41	347.29	54.31	22.29	2.43652	28.71	18.17	1.58008	13.95	17.6	0.792614	67.88	0.195456	35.42	29.96	1.18224	251.1	63.56	0.253126	58.48	0.232895	39.85	0.158702	46.85	0.186579	72.19	3.47832	0.723027	28.59	0.113859	17.41	79.1	0.227764	28.07	15.82
12	IK2b thallus 1	N/A	USA, Georgia, Byron	field	17 April 2014	IK2b1HAXY	HAXY3	HAXY	446.87	427.24	71.28	23.31	3.05792	38.23	18.49	2.0676	14.85	14.5	1.02414	85.33	0.199724	53.62	34.04	1.57521	300.39	77.7	0.258664	70.24	0.233829	45.81	0.152502	45.64	0.151936	79.15	3.7952	0.703094	37.83	0.125936	19.9	72.78	0.170349	26.56	15.34
13	IK2b thallus 2	N/A	USA, Georgia, Byron	field	17 April 2014	IK2b2HAXY	HAXY3	HAXY	388.38	368.95	57.88	23.4	2.4735	30.77	19.92	1.54468	15.38	13.56	1.13422	73.5	0.199214	41.05	28.2	1.45567	267.01	69.07	0.258679	59.3	0.222089	53.68	0.201041	51.31	0.192165	70.65	3.77933	0.723702	26.29	0.0984607	20.1	67.5	0.182952	23.94	15.47
14	IK3a thallus 1	N/A	USA, Georgia, Byron	field	April 2014	IK3a1Olla	Olla2	Olla		280.45	56.81	21.56	2.63497	27.45	16.31	1.68302	16.15	21.31	0.75786	74.11	0.264254	31.96	27.14	1.1776	193.97	47.65	0.245657	36.03	0.18575	26.52	0.136722	48.37	0.249368	62.64	3.09658	0.691638	22.46	0.115791	22.25	80.83	0.288215	34.11	21
15	IK4a thallus 1	N/A	USA, Georgia, Byron	field	April 2014	IK4a1Olla	Olla3	Olla	474.67	453.02	81.39	25.64	3.17434	41.05	18.65	2.20107	19.78	16.53	1.19661	101.6	0.224273	52.23	36.5	1.43096	313.74	83.82	0.267164	72.53	0.231179	45.32	0.144451	51.39	0.163798	78.13	4.01562	0.692552	24.6	0.0784089	23.6	81.43	0.179749	29.44	17.6
16	IK5a thallus 1	N/A	USA, Georgia, Byron	field	April 2014	IK5a1Olla	Olla4	Olla		452.59	77.17	23.8	3.24244	43.75	23.17	1.88822	15.16	19.15	0.791645	93.77	0.207185	55.25	39.93	1.38367	306.78	80.81	0.263414	76.57	0.249593	50.78	0.165526	49.79	0.162299	81.24	3.77622	0.677832	32.54	0.106069	21.42	74.6	0.164829	30.24	17.61	second rudimentary perithecium
17	DH514a thallus 1	FH 00313628	USA, Georgia, Byron	field	17 April 2014	DH514a1Olla	Olla5	Olla	387.6	363.85	57.13	30.12	1.89675	29.8	29.73	1.00235	19.37	25.46	0.760801	76.54	0.210361	56.99	40.45	1.4089	262.28	71.27	0.271732	60.69	0.231394	38.41	0.146447	44.34	0.169056	80.21	3.26992	0.720847	23.69	0.0903233	18.35	79.28	0.217892	27.06	15.68
18	DH514a thallus 2	FH 00313628	USA, Georgia, Byron	field	17 April 2014	DH514a2Olla	Olla5	Olla	428.75	414.12	63.23	29.93	2.1126	34.4	17.3	1.98844	17.16	25.73	0.666926	81.22	0.196127	63.23	43.81	1.44328	282.3	69.21	0.245165	67.61	0.239497	43.65	0.154623	49.85	0.176585	83.37	3.38611	0.681686	26.11	0.0924903	17.84	83.67	0.202043	27.31	16.59
19	DH518a thallus 1	FH 00313631	USA, Georgia, Byron	field	17 April 2014	DH518a1Olla	Olla6	Olla	296.19	280.45	46.56	30.58	1.52256	20	26.04	0.768049	16.16	19.72	0.819473	61.27	0.21847	31.41	25.71	1.2217	202.54	47.33	0.233682	45.26	0.223462	28.17	0.139084	46.06	0.227412	62.83	3.22362	0.722196	29.64	0.146341	19.1	73.45	0.261901	25.59	16.16
20	DH518a thallus 2	FH 00313631	USA, Georgia, Byron	field	17 April 2014	DH518a2Olla	Olla6	Olla	296.25	282.21	45.78	29.77	1.53779	20.41	24.5	0.833061	26.02	25.68	1.01324	58.99	0.209029	36.5	26	1.40385	207.07	47.3	0.228425	45.77	0.221036	29.61	0.142995	45.94	0.221857	66.37	3.11993	0.733744	27.37	0.132178	17.78	74.58	0.264271	25.24	15.67
21	DH520a thallus 1	FH 00313632	USA, Georgia, Byron	field	17 April 2014	DH520a1Olla	Olla7	Olla	357.85	341.18	50.52	18.73	2.69728	28.02	14.29	1.96081	14.11	17.14	0.823221	66.78	0.195732	34.85	25.88	1.3466	251.57	63.84	0.253766	57.7	0.22936	36.9	0.146679	47.13	0.187343	66.75	3.76884	0.737353	26.49	0.105299	16.3	57.52	0.168591			appendage structure abnormal
22	DH521a thallus 1	FH 00313633	USA, Georgia, Byron	field	17 April 2014	DH521a1Olla	Olla8	Olla		390.71	59.46	23.54	2.52591	29.56	20.66	1.43078	11.19	16.43	0.681071	77.04	0.197179	60.85	39.62	1.53584	258.28	68.36	0.264674	65.57	0.253872	40.86	0.1582	46.61	0.180463	78.26	3.30028	0.661053	28.26	0.109416	16.63	69.63	0.178214	24.49	12.32
23	DH521a thallus 2	FH 00313633	USA, Georgia, Byron	field	17 April 2014	DH521a2Olla	Olla8	Olla	377.53	358.11	56.51	23.22	2.43368	28.96	20.25	1.43012	14.37	18.84	0.762739	70.72	0.197481	33.27	30.64	1.08584	218.99	70.02	0.319741	61.2	0.279465	32.53	0.148546	45.72	0.208777	71.56	3.06023	0.611516	26.48	0.120919	17.94	78.68	0.219709	25.09	15.06
24	DH521a thallus 3	FH 00313633	USA, Georgia, Byron	field	17 April 2014	DH521a3Olla	Olla8	Olla	388.14	371.37	54.53	27.04	2.01664	26.75	19.86	1.34693	18.16	23.12	0.785467	72.33	0.194765	48.89	34.47	1.41833	244.86	65.48	0.267418	60.44	0.246835	43.42	0.177326	42.4	0.17316	72.5	3.37738	0.659342	25.44	0.103896	16.37	63.89	0.172039	26.03	14.48
25	DH521a thallus 4	FH 00313633	USA, Georgia, Byron	field	17 April 2014	DH521a4Olla	Olla8	Olla		342.18	51.58	28	1.84214	28.83	21.13	1.36441	16.23	19.26	0.842679	71.19	0.208048	24.35	33.36	0.729916	238.68	66.44	0.278364	57.7	0.241746	38.43	0.161011	45.87	0.192182	73.45	3.24956	0.697528	23.09	0.0967404	18.91	70.8	0.206909	27.05	18.17
26	DH600a thallus 1	FH 00313614	USA, Georgia, Byron	field	17 April 2014	DH600a1HAXY	HAXY4	HAXY	463.63	447.05	70.52	23.5	3.00085	32.56	25.85	1.25957	18.85	23.6	0.798729	85.66	0.191612	60.49	41.13	1.4707	320.25	87.35	0.272756	73.81	0.230476	49.11	0.153349	51.74	0.161561	81.26	3.94105	0.716363	22.41	0.0699766	20.82	75.18	0.168169	29.43	16.51
27	DH600a thallus 2	FH 00313614	USA, Georgia, Byron	field	17 April 2014	DH600a2HAXY	HAXY4	HAXY	480.16	463.97	70.29	23.44	2.99872	35.81	22.17	1.61525	17.64	25.15	0.701392	83.77	0.18055	63.59	37.28	1.70574	337.54	83.9	0.248563	77.1	0.228417	53.66	0.158974	54.02	0.16004	86.68	3.89409	0.727504	22.55	0.0668069			0
28	DH600a thallus 3	FH 00313614	USA, Georgia, Byron	field	17 April 2014	DH600a3HAXY	HAXY4	HAXY	495.45	470.11	77.19	22.88	3.37369	33.1	24.87	1.33092	17.13	16.79	1.02025	96.02	0.20425	66.31	45.87	1.44561	333.47	90.32	0.270849	75.09	0.225178	47.69	0.143011	58.78	0.176268	86.68	3.84714	0.709345	24.66	0.0739497	25.31	84.99	0.180787	31.53	17.73
29	DH600a thallus 4	FH 00313614	USA, Georgia, Byron	field	17 April 2014	DH600a4HAXY	HAXY4	HAXY		464.73	74.33	26.11	2.8468	39.44	28.94	1.36282	22.63	22.91	0.987778	91.7	0.197319	58.88	43.49	1.35387	324.2	85.93	0.265052	70.95	0.218846	50.15	0.154688	57.79	0.178254	92.13	3.51894	0.697609	21.65	0.0667798	23.65	79.68	0.171454	31.54	15.78
30	DH600a thallus 5	FH 00313614	USA, Georgia, Byron	field	17 April 2014	DH600a5HAXY	HAXY4	HAXY	497.43	476.12	75.4	25.32	2.97788	32.83	25.81	1.27199	19.13	18.59	1.02905	90.97	0.191065	57.48	43.82	1.31173	344.46	85.53	0.248302	76.72	0.222725	51.16	0.148522	54.2	0.157348	90.85	3.79152	0.723473	20.65	0.0599489	21.12	77.34	0.162438	23.73	16.52
31	DH600a thallus 6	FH 00313614	USA, Georgia, Byron	field	17 April 2014	DH600a6HAXY	HAXY4	HAXY		483.4	71.36	27.52	2.59302	34.44	28.91	1.19128	19.63	21.16	0.927694	87.45	0.180906	65.06	41.34	1.57378	341.18	84.55	0.247816	79.99	0.234451	52.4	0.153585	55.78	0.163491	87.44	3.90188	0.705792	23.37	0.0684976	24.34	78.81	0.163033	23.4	17
32	DH600a thallus 7	FH 00313614	USA, Georgia, Byron	field	17 April 2014	DH600a7HAXY	HAXY4	HAXY		468.87	66.67	26.47	2.5187	34.3	26.16	1.31116	17.89	21.66	0.825946	85.27	0.181863	54.35	46.24	1.17539	344.16	81.39	0.236489	78.84	0.229079	50.9	0.147896	58.43	0.169776	86.78	3.96589	0.73402	21.49	0.0624419	21.16	75.08	0.16013	29.23	15.89
33	DH635a thallus 1	FH 00313634	USA, Georgia, Byron	tumbling experiment	18 March 2015	DH635a1Olla	Olla9	Olla	309.24	289.32	49.75	24.02	2.07119	18.64	17	1.09647	11.56	17.97	0.643294	63.85	0.22069	25.3	22.26	1.13657	209.04	50.21	0.240193	46.97	0.224694	27.77	0.132845	48.76	0.233257	69.69	2.99957	0.722522	41.57	0.198861	15.27	73.08	0.252592	24.84	15.56	projections at perithecial tip very long
34	DH650a thallus 1	FH 00313620	USA, Georgia, Byron	field	17 April 2014	DH650a1HAXY	HAXY5	HAXY	476.01	457.65	68.61	27.03	2.53829	26	20.59	1.26275	13.12	14.15	0.927208	83.56	0.182585	42.82	36.27	1.18059	321.81	91.07	0.282993	72.54	0.225413	48.25	0.149933	52.61	0.163482	83.24	3.86605	0.703179	23.25	0.0722476	20.71	68.48	0.149634	30.9	16.11
35	DH650a thallus 2	FH 00313620	USA, Georgia, Byron	field	17 April 2014	DH650a2HAXY	HAXY5	HAXY		445.43	65.89	26.03	2.53131	30.21	19.86	1.52115	13.56	14.94	0.907631	78.96	0.177267	46.03	38.91	1.18299	327.12	78.63	0.240371	73.28	0.224016	49.4	0.151015	53.88	0.16471	86.93	3.76303	0.734391	26.77	0.0818354	18.46	71.55	0.160631	29.49	15
36	DH650a thallus 3	FH 00313620	USA, Georgia, Byron	field	17 April 2014	DH650a3HAXY	HAXY5	HAXY	476.88	464.63	69.57	22.23	3.12955	27.72	20.4	1.35882	12.64	14.96	0.84492	82.03	0.176549	49.07	37.2	1.31909	345.54	99.57	0.288158	82.27	0.238091	51.79	0.149881	58.44	0.169127	84.03	4.1121	0.743689	22.87	0.0661863	19.35	68.15	0.146676	27.26	15.06
37	DH650a thallus 4	FH 00313620	USA, Georgia, Byron	field	17 April 2014	DH650a4HAXY	HAXY5	HAXY	477.36	458.85	66.96	21.35	3.1363	25.6	20.94	1.22254	15.02	14.41	1.04233	81.45	0.177509	53.63	36.18	1.48231	330.61	83.33	0.252049	77.82	0.235383	45.81	0.138562	52.49	0.158767	83.49	3.95988	0.720519	24.58	0.0743474	19.83	66.82	0.145625	24.64	15.2
38	DH650a thallus 5	FH 00313620	USA, Georgia, Byron	field	17 April 2014	DH650a5HAXY	HAXY5	HAXY	450.06	431.77	68.92	24.86	2.77233	30.21	22.22	1.35959	14.31	17.76	0.805743	83.63	0.193691	49.88	37.25	1.33906	305.25	76.03	0.249075	67.45	0.220966	47.32	0.15502	53.37	0.17484	81.8	3.73166	0.706974	24.8	0.0812449	21.67	74.54	0.172638	24.66	16.63
39	DH650a thallus 6	FH 00313620	USA, Georgia, Byron	field	17 April 2014	DH650a6HAXY	HAXY5	HAXY	476.62	457.24	67.37	24.31	2.77129	25.57	20.33	1.25775	14.91	14.42	1.03398	80.86	0.176844	48.52	32.81	1.47882	339.52	90.68	0.267083	68.23	0.20096	49.81	0.146707	50.18	0.147797	84.29	4.028	0.742542	22.84	0.0672714	20.29	70.38	0.153924	27.14	17.39
40	DH652b thallus 1	FH 00313622	USA, Georgia, Byron	field	17 April 2014	DH652b1HAXY	HAXY6	HAXY	469.28	448.59	65.96	20.21	3.26373	34.96	18.25	1.91562	16.18	18.94	0.854277	84.75	0.188925	56.12	31.21	1.79814	319.39	78.86	0.246908	72.57	0.227214	48.76	0.152666	53.85	0.168603	74.46	4.28942	0.711986	25.2	0.0789004	20.56	68.43	0.152545	28.31	18.32	cell VI elongated
41	DH652b thallus 2	FH 00313622	USA, Georgia, Byron	field	17 April 2014	DH652b2HAXY	HAXY6	HAXY		469.27	69.65	16.88	4.12618	34.53	18.86	1.83086	16.18	16.28	0.993857	85.74	0.182709	61.64	28.8	2.14028	331.64	84.6	0.255096	73.05	0.220269	56.09	0.169129	54.17	0.16334	73.51	4.5115	0.706715	34.7	0.104632	21.06	79.26	0.168901	34.53	18.09
42	DH652b thallus 3	FH 00313622	USA, Georgia, Byron	field	17 April 2014	DH652b3HAXY	HAXY6	HAXY	516.4	500.82	71.06	19.15	3.7107	37.09	20.37	1.82081	15.11	18.77	0.805008	87.36	0.174434	68.42	29.27	2.33755	361.51	86.87	0.240298	81.88	0.226494	59.83	0.1655	51.13	0.141435	80.25	4.5048	0.721836	42.64	0.11795	22.49	77.8	0.155345	28.35	16.57
43	DH652b thallus 4	FH 00313622	USA, Georgia, Byron	field	17 April 2014	DH652b4HAXY	HAXY6	HAXY		471.51	66.14	20.13	3.28564	31.26	19.7	1.5868	17.93	14.93	1.20094	84.47	0.179148	58.99	29.92	1.97159	337.93	84.7	0.250644	76.71	0.227	60.88	0.180156	52.05	0.154026	78.81	4.28791	0.716697	34.31	0.10153	20.94	74.3	0.157579	27.71	17.08
44	DH652b thallus 5	FH 00313622	USA, Georgia, Byron	field	17 April 2014	DH652b5HAXY	HAXY6	HAXY		423.84	66.17	25.25	2.62059	24.53	18.75	1.30827	17.33	17.8	0.973596	79.66	0.187948	52.86	29.32	1.80286	293.92	76.75	0.261125	69.83	0.237582	43.6	0.14834	54	0.183723	63.57	4.62356	0.693469	25.29	0.0860438	20.46	82.95	0.195711	29.65	17.8
45	DH652b thallus 6	FH 00313622	USA, Georgia, Byron	field	17 April 2014	DH652b6HAXY	HAXY6	HAXY		461.12	64.34	20.09	3.20259	30.69	19.29	1.59098	14.38	19.13	0.751699	80.13	0.173773	55.04	28.71	1.9171	336.37	87.68	0.260665	78.11	0.232215	57.74	0.171656	55.98	0.166424	78.26	4.29811	0.729463	39.76	0.118203	19.07	75.86	0.164512	29.22	18.1
46	DH652b thallus 7	FH 00313622	USA, Georgia, Byron	field	17 April 2014	DH652b7HAXY	HAXY6	HAXY		458.08	70.94	23.08	3.07366	34.42	20.55	1.67494	20.55	15.31	1.34226	85.61	0.186889	63.19	30.96	2.04102	325.32	79.25	0.243606	75.27	0.231372	56.58	0.173921	53.07	0.163132	78.51	4.14368	0.710182	27.01	0.0830259	20.99	69.81	0.152397	27.97	16.8
47	DH652b thallus 8	FH 00313622	USA, Georgia, Byron	field	17 April 2014	DH652b8HAXY	HAXY6	HAXY	535.82	521.9	75.11	19.77	3.79919	37.27	19.07	1.95438	16.03	21.45	0.747319	90.91	0.17419	59.28	31.48	1.8831	378.04	89.78	0.237488	86.01	0.227516	58.12	0.15374	49.74	0.131573	83.54	4.52526	0.724353	44.59	0.11795	22.22	80.27	0.153803	27.85	16.45
48	DH653b thallus 1	FH 00313645	South Africa, Stellenbosch	field	June 2015	DH653b1Cprop	Cprop1	Cprop	268.92	251.48	43.75	21.8	2.00688	26.94	20.47	1.31607	11.41	15.13	0.754131	53.73	0.213655	29.12	18.27	1.59387	177	41.54	0.234689	37.2	0.210169	27.61	0.155989	44.16	0.249492	51.93	3.40843	0.703833	22.96	0.129718	14.74	56.02	0.222761	22.83	12.2
49	DH655d thallus 1	FH 00313646	South Africa, Stellenbosch	field	June 2015	DH655d1Cprop	Cprop2	Cprop	350.3	295.43	48.83	22.67	2.15395	26.81	15.63	1.71529	7.41	11.21	0.661017	60.51	0.20482	58.24	24.91	2.33802	221.91	59.21	0.26682	50.81	0.228967	27.35	0.123248	40.12	0.180794	59.97	3.70035	0.751142	26.92	0.12131	13.74	59.69	0.202044	22.67	12.34
50	DH655d thallus 2	FH 00313646	South Africa, Stellenbosch	field	June 2015	DH655d2Cprop	Cprop2	Cprop	288.65	274.36	49.45	20.34	2.43117	24.84	14.12	1.75921	9.19	11.67	0.787489	55.86	0.203601	35.96	22.56	1.59397	188.88	45.35	0.2401	37.07	0.196262	26.26	0.13903	42.09	0.22284	55.59	3.39773	0.688439	36.44	0.192927	12.45	57.63	0.210052	20.88	13.25
51	DH655d thallus 3	FH 00313646	South Africa, Stellenbosch	field	June 2015	DH655d3Cprop	Cprop2	Cprop	375.16	359.27	52.83	23.21	2.27617	26.63	17.44	1.52695	8.58	13	0.66	63.17	0.175829	63.66	19.23	3.31045	234.68	61.29	0.261164	50.15	0.213695	32.8	0.139765	46.4	0.197716	60.34	3.88929	0.653213	36.46	0.15536	14.74	60.21	0.16759	21.2	12.57	many spores on this slide
52	DH655d thallus 4	FH 00313646	South Africa, Stellenbosch	field	June 2015	DH655d4Cprop	Cprop2	Cprop	304.58	290.57	48.37	20.4	2.37108	25.07	14.27	1.75683	9.17	11.53	0.795317	60.8	0.209244	34.36	18.23	1.88481	196.63	49.42	0.251335	42.59	0.2166	28.61	0.145502	43.52	0.221329	56.14	3.50249	0.676704	40.57	0.206327	15.47		0	22.57	13.57
53	DH655d thallus 5	FH 00313646	South Africa, Stellenbosch	field	June 2015	DH655d5Cprop	Cprop2	Cprop	293.81	277.59	49.18	21.18	2.322	26.37	14.11	1.86889	9.26	12.97	0.713955	61.09	0.220073	34.7	21.98	1.57871	187.21	44.07	0.235404	38.11	0.203568	28.91	0.154426	42.86	0.228941	54.72	3.42124	0.674412	21.02	0.11228	16.41	63.11	0.22735	23.39	15.63
54	DH655d thallus 6	FH 00313646	South Africa, Stellenbosch	field	June 2015	DH655d6Cprop	Cprop2	Cprop	284.17	268.89	44.98	20.67	2.1761	22.44	12.61	1.77954	8.48	12.64	0.670886	55.16	0.20514	35.78	18.67	1.91644	181.44	47.7	0.262897	38.79	0.21379	23.53	0.129685	41.03	0.226135	51.51	3.52242	0.674774	27.78	0.153108	14.89	59.02	0.219495	23.01	14.39
55	DH655d thallus 7	FH 00313646	South Africa, Stellenbosch	field	June 2015	DH655d7Cprop	Cprop2	Cprop		282.53		20.12		21.18	13.57	1.5608	8.43	12.98	0.649461		0	30.13	17	1.77235	203.45	52.91	0.260064	44.53	0.218874	26	0.127796	44.16	0.217056	57.79	3.52051	0.720101	41.6	0.204473	14.58	57.42	0.203235	19.8	12.45
56	DH655d thallus 8	FH 00313646	South Africa, Stellenbosch	field	June 2015	DH655d8Cprop	Cprop2	Cprop	270.53	252.24	48.44	19.83	2.44276	19.44	14.3	1.35944	10.18	15.4	0.661039	61.27	0.242904	30.42	18.58	1.63724	169.74	39.07	0.230176	35.73	0.210498	21.35	0.125781	43.13	0.254094	47.68	3.55998	0.672931	36.61	0.215683	16.8	59.06	0.234142	22.65	12.36
57	DH655d thallus 9	FH 00313646	South Africa, Stellenbosch	field	June 2015	DH655d9Cprop	Cprop2	Cprop	283.91	269.17	49	19.65	2.49364	22.38	14.86	1.50606	9.15	13.17	0.694761	60.87	0.22614	31.63	20.83	1.51848	182.58	47.29	0.25901	43.51	0.238306	26.5	0.145142	45.61	0.249808	54.74	3.3354	0.678307	37.78	0.206923	13.82	59.79	0.222127	21.01	13.96
58	DH655e thallus 1	FH 00313647	South Africa, Stellenbosch	field	June 2015	DH655e1Cprop	Cprop2	Cprop	290.65	275.56	49.45	19.16	2.5809	23.3	14.91	1.56271	10.2	12.99	0.785219	59.77	0.216904	35.77	20.37	1.75601	191.34	46.22	0.24156	43.46	0.227135	27.64	0.144455	44.63	0.23325	53.57	3.57178	0.694368	39.27	0.205237	13.53	57.82	0.209827	20.57	12.42
59	DH655e thallus 2	FH 00313647	South Africa, Stellenbosch	field	June 2015	DH655e2Cprop	Cprop2	Cprop		272.64	45.99	19.2	2.39531	25.25	14.25	1.77193	11.26	14.25	0.790175	58.67	0.215192	41.66	23.01	1.81052	179.3	41.93	0.233854	39.62	0.22097	22.68	0.126492	45.26	0.252426	47.44	3.77951	0.657644	35.6	0.19855
60	DH655e thallus 3	FH 00313647	South Africa, Stellenbosch	field	June 2015	DH655e3Cprop	Cprop2	Cprop		272.75	47.79	17.3	2.76243	24.04	12.84	1.87227	9.89	10.15	0.974384	62.05	0.227498	41.08	20.12	2.04175	178.99	46.18	0.258003	39.82	0.222471	22.98	0.128387	39.05	0.218169	50.24	3.5627	0.656242	20.91	0.116822	14.77			20.26	11.62
61	DH655e thallus 4	FH 00313647	South Africa, Stellenbosch	field	June 2015	DH655e4Cprop	Cprop2	Cprop	285.59	269.57	48.81	18.4	2.65272	26.81	14.65	1.83003	9.05	13.07	0.692425	58.4	0.216641	38.56	20.34	1.89577	179.9	45.11	0.25075	40.53	0.225292	21.49	0.119455	42.57	0.236631	52.33	3.4378	0.667359	41.23	0.229183	14.84	56.29	0.208814	22.91	13.6
62	DH655e thallus 5	FH 00313647	South Africa, Stellenbosch	field	June 2015	DH655e5Cprop	Cprop2	Cprop	269.02	253.45	48.02	18.18	2.64136	22.41	13.6	1.64779	7.31	12.95	0.564479	57.31	0.22612	30.3	20.77	1.45883	167.95	39.56	0.235546	35.87	0.213575	20.91	0.124501	40.53	0.241322	48.71	3.44796	0.662655	25.52	0.15195	14.22	58.75	0.231801	21.49	14.31
63	DH655e thallus 6	FH 00313647	South Africa, Stellenbosch	field	June 2015	DH655e6Cprop	Cprop2	Cprop	251.99	236.94	46.28	18.99	2.43707	24.03	13.21	1.81908	8.91	12.81	0.69555	57.17	0.241285	27.92	18.31	1.52485	154.79	34.88	0.225338	30.72	0.198462	21.19	0.136895	40.91	0.264294	46.24	3.34753	0.653288	24.63	0.159119	14.02	59.2	0.249852	20.99	12.11
64	DH655e thallus 7	FH 00313647	South Africa, Stellenbosch	field	June 2015	DH655e7Cprop	Cprop2	Cprop		271.21	47.16	19.88	2.37223	26.79	14.55	1.84124	10.08	12.48	0.807692	55.99	0.206445	34.44	17.95	1.91866	183.5	44.54	0.242725	38.62	0.210463	25.47	0.138801	44.24	0.24109	50.33	3.64594	0.676597	36.7	0.2	14.84	59.27	0.218539	23.07	13.87
65	DH659e thallus 1	FH 00313647	South Africa, Stellenbosch	field	June 2015	DH659e1Cprop	Cprop3	Cprop		255.31	47.72	19.74	2.41743	22.2	16.06	1.38232	9.53	16.25	0.586462	58.12	0.227645	29.27	18.58	1.57535	168.79	37.9	0.224539	37.3	0.220985	23.86	0.141359	40.41	0.23941	48.15	3.5055	0.661118	16.48	0.0976361	13.99	56.57	0.221574	20.66	13
66	DH659e thallus 2	FH 00313647	South Africa, Stellenbosch	field	June 2015	DH659e2Cprop	Cprop3	Cprop	349.96	335.29	48.88	21.73	2.24942	19.06	12.03	1.58437	13.94	17.02	0.819036	61	0.181932	40.59	21.76	1.86535	235.69	61.46	0.260766	54.08	0.229454	27.15	0.115194	43.27	0.183589	64.45	3.65694	0.702944	35.47	0.150494	15.54	62.81	0.18733	22.88	13.09
67	DH659e thallus 3	FH 00313647	South Africa, Stellenbosch	field	June 2015	DH659e3Cprop	Cprop3	Cprop	325.63	306.81	50.37	22.23	2.26586	24.83	18	1.37944	12.61	16.18	0.779357	63.35	0.20648	37.94	22.71	1.67063	212.63	54.28	0.255279	47.46	0.223205	26.78	0.125946	42.28	0.198843	60.06	3.54029	0.693035	35.88	0.168744	16.68	61.45	0.200287	22.21	12.75
68	DH659e thallus 4	FH 00313647	South Africa, Stellenbosch	field	June 2015	DH659e4Cprop	Cprop3	Cprop	267.25	249.93	47.07	18.93	2.48653	22.81	16.39	1.3917	9.46	16.56	0.571256	61.46	0.245909	30.81	16.64	1.85156	164.71	36.58	0.222087	37.82	0.229616	20.54	0.124704	44.18	0.268229	49.9	3.3008	0.659025	37.15	0.225548						aborted second perithecium; broken appendage
69	DH659e thallus 5	FH 00313647	South Africa, Stellenbosch	field	June 2015	DH659e5Cprop	Cprop3	Cprop	328.05	310.03	49.67	19.57	2.53807	23.47	17.6	1.33352	9.58	16.88	0.567536	61.93	0.199755	44.81	21.58	2.07646	211.96	53.62	0.252972	44.85	0.211597	25.52	0.1204	42.85	0.202161	56.28	3.76617	0.683676	23.44	0.110587	16.44	62.08	0.200239	23.2	12.37
70	DH659e thallus 6	FH 00313647	South Africa, Stellenbosch	field	June 2015	DH659e6Cprop	Cprop3	Cprop	286.91	270.04	47.13	21.16	2.22732	23.6	16.2	1.45679	10.06	14.77	0.68111	59.28	0.219523	38.25	20.34	1.88053	181.72	42.8	0.235527	40.09	0.220614	24.21	0.133227	40.67	0.223806	50.6	3.5913	0.672937	18.16	0.099934	14.02	57.83	0.214153	21.99	12.03
71	DH669f thallus 1	FH 00313640	South Africa, Stellenbosch	field	11-14 February 2015	DH669f1HAXY_SA	HAXY_SA1	HAXY_SA	399.87	383.18	66.16	21.78	3.03765	35.79	17.68	2.02432	10.87	13.94	0.77977	78.9	0.205908	38.92	29.19	1.33333	269.98	63.17	0.23398	59.03	0.218646	41.8	0.154826	47.12	0.174531	63.06	4.28132	0.704577	27.73	0.102711	15.85	59.03	0.154053	20.39	12.22
72	DH669f thallus 2	FH 00313640	South Africa, Stellenbosch	field	11-14 February 2015	DH669f2HAXY_SA	HAXY_SA1	HAXY_SA	411	392.19	70.48	17.01	4.14345	38.11	13.6	2.80221	10.97	15.34	0.715124	81.89	0.208802	52.46	26.97	1.94512	265.96	62.23	0.233983	59.19	0.222552	45.73	0.171943	44.84	0.168597	69.6	3.82126	0.678141	43.59	0.163897	17.44	72.98	0.186083	23.3	14.27
73	DH669f thallus 3	FH 00313640	South Africa, Stellenbosch	field	11-14 February 2015	DH669f3HAXY_SA	HAXY_SA1	HAXY_SA	412.14	392.25	71.53	25.16	2.843	35.28	22.1	1.59638	14.46	19.27	0.750389	83.17	0.212033	51.05	28.95	1.76339	268.94	66.77	0.248271	61.28	0.227858	38.81	0.144307	42.93	0.159627	69.45	3.87243	0.685634	45.43	0.168922	17.82	77.52	0.197629	27.07	17.56
74	DH669f thallus 4	FH 00313640	South Africa, Stellenbosch	field	11-14 February 2015	DH669f4HAXY_SA	HAXY_SA1	HAXY_SA	383.16	362.47	61.89	24.22	2.55533	30.55	21.24	1.43832	15.07	21.95	0.68656	76.5	0.211052	44.63	26.61	1.67719	253.58	56.31	0.22206	56.62	0.223283	44.4	0.175093	43.46	0.171386	68.99	3.67561	0.699589	40.83	0.161014	19.16	72.17	0.199106	29.76	17.75
75	DH669f thallus 5	FH 00313640	South Africa, Stellenbosch	field	11-14 February 2015	DH669f5HAXY_SA	HAXY_SA1	HAXY_SA	371.68	348.96	62.83	20.09	3.12743	25.73	14.91	1.72569	12.21	13.49	0.905115	77.19	0.2212	37.73	22.79	1.65555	241.6	59.41	0.245902	53.17	0.220075	39.15	0.162045	41.5	0.171772	65.26	3.70211	0.692343	37.76	0.156291	17.89	69.34	0.198705	25.39	15.77
76	DH669f thallus 6	FH 00313640	South Africa, Stellenbosch	field	11-14 February 2015	DH669f6HAXY_SA	HAXY_SA1	HAXY_SA	355.86	341.61	65.38	19.31	3.38581	36.21	12.19	2.97047	11.32	13.41	0.844146	80.68	0.236176	33.33	26.73	1.24691	236.15	54.53	0.230913	58.35	0.247089	41.56	0.17599	45.92	0.194453	65.45	3.6081	0.691285	40.88	0.17311	17.44	63.08	0.184655	22.91	13.64
77	DH669f thallus 7	FH 00313640	South Africa, Stellenbosch	field	11-14 February 2015	DH669f7HAXY_SA	HAXY_SA1	HAXY_SA		417.9	66.54	22.86	2.91076	32.53	17.69	1.83889	12.6	15.5	0.812903	82.38	0.197128	68.65	27.79	2.47031	273.65	65.11	0.237932	61.8	0.225836	45.56	0.16649	45.81	0.167404	68.65	3.98616	0.654822	38.7	0.141422	18.9	74.8	0.17899	24.96	14.69
78	DH669f thallus 8	FH 00313640	South Africa, Stellenbosch	field	11-14 February 2015	DH669f8HAXY_SA	HAXY_SA1	HAXY_SA	380.24	365.51	62.19	24.4	2.54877	29.51	21.01	1.40457	12.3	16.38	0.750916	75.36	0.206178	45.22	26.72	1.69237	257.79	59.5	0.230808	58.99	0.22883	41.31	0.160247	44.35	0.172039	66.8	3.85913	0.705289	42.17	0.163583	18.4	69.57	0.190337	27.03	17.03
79	DH943c thallus 1	FH 00313641	South Africa, Stellenbosch	field	11-14 February 2015	DH943c1HAXY_SA	HAXY_SA2	HAXY_SA	440.98	418.01	71.71	27	2.65593	33.54	17.92	1.87165	12.84	14.95	0.858863	83.59	0.199971	42.03	37.58	1.11841	301.88	74.77	0.247681	64.63	0.214092	64.74	0.214456	40.49	0.134126	49.76	6.06672	0.722184	34	0.112628	18.39	68.18	0.163106	25.44	15.05	many spores on this slide
80	DH943c thallus 2	FH 00313641	South Africa, Stellenbosch	field	11-14 February 2015	DH943c2HAXY_SA	HAXY_SA2	HAXY_SA		419.14	70.71	24.17	2.92553	29.42	19.21	1.53149	11.88	13.94	0.852224	88.59	0.211361	52.2	35.38	1.47541	290.95	70.12	0.241004	62.41	0.214504	46.88	0.161127	48.36	0.166214	72.4	4.01865	0.694159	40.32	0.138581	18.88	70.91	0.16918	23.78	13.3
81	DH943c thallus 3	FH 00313641	South Africa, Stellenbosch	field	11-14 February 2015	DH943c3HAXY_SA	HAXY_SA2	HAXY_SA	479.66	461.12	76.68	25.18	3.04527	35.07	21.18	1.65581	14.9	16.36	0.910758	96.87	0.210075	64.49	39.71	1.62402	313.26	80.86	0.258124	66.97	0.213784	47.93	0.153004	51.98	0.165932	72.73	4.30716	0.679346	29.18	0.0931495	18.6	66.4	0.143997	23.22	14.53
82	DH943c thallus 4	FH 00313641	South Africa, Stellenbosch	field	11-14 February 2015	DH943c4HAXY_SA	HAXY_SA2	HAXY_SA	439.44	420.85	66.21	21.74	3.04554	28.9	16.69	1.73158	13	18.29	0.710771	82.58	0.196222	51.47	32	1.60844	298.51	80.78	0.270611	73.33	0.245653	48.75	0.163311	42.86	0.14358	72.93	4.0931	0.709303	41.38	0.138622	20.32	76.5	0.181775	26.34	13.26
83	DH943c thallus 5	FH 00313641	South Africa, Stellenbosch	field	11-14 February 2015	DH943c5HAXY_SA	HAXY_SA2	HAXY_SA		534.03	79.56	23.51	3.38409	47.44	23.77	1.99579	20.08	20.06	1.001	97.19	0.181994	108.38	34.46	3.1451	330.05	94.2	0.285411	77.92	0.236085	42.26	0.128041	46.38	0.140524	85.8	3.84674	0.618036	44.41	0.134555	23.88	89.06	0.16677	26.28	16.75
84	DH943c thallus 6	FH 00313641	South Africa, Stellenbosch	field	11-14 February 2015	DH943c6HAXY_SA	HAXY_SA2	HAXY_SA		452.65	70.79	22.58	3.13508	28.44	16.58	1.71532	13.36	14.98	0.891856	85.36	0.188578	61.16	30.08	2.03324	320.24	78.98	0.246628	72.79	0.227298	52.88	0.165126	46.79	0.146109	72.59	4.41163	0.707478	42.1	0.131464	20.26	70.1	0.154866	21.98	13.87
85	DH943c thallus 7	FH 00313641	South Africa, Stellenbosch	field	11-14 February 2015	DH943c7HAXY_SA	HAXY_SA2	HAXY_SA		409.32	64.32	22.63	2.84224	26.01	13.95	1.86452	13.54	13.87	0.976208	78.69	0.192246	41.35	32.9	1.25684	295.42	78.68	0.266333	65.18	0.220635	48.98	0.165798	46.28	0.156658	77.85	3.79473	0.721734	41.63	0.140918	17.62	59.75	0.145974	23	14.43
86	DH943c thallus 8	FH 00313641	South Africa, Stellenbosch	field	11-14 February 2015	DH943c8HAXY_SA	HAXY_SA2	HAXY_SA		386.14	61.3	22.75	2.69451	28.74	18.77	1.53117	14.45	19.23	0.75143	76.73	0.19871	49.98	28.98	1.72464	273.38	74.78	0.273539	66.09	0.241751	37.53	0.137281	46.11	0.168666	72.43	3.7744	0.707982	42.45	0.155278	19.57	60.72	0.157249	25.38	13.87
87	DH943c thallus 9	FH 00313641	South Africa, Stellenbosch	field	11-14 February 2015	DH943c9HAXY_SA	HAXY_SA2	HAXY_SA		450.54	81.74	23.66	3.45478	34.35	18.49	1.85776	14.9	13.85	1.07581	97.48	0.216363	49.12	32.32	1.5198	314.08	79.1	0.251847	72.6	0.231151	52.96	0.168619	47.84	0.152318	71.32	4.40381	0.697119	34.2	0.108889	19.31	67.19	0.149132	22.51	16.36
88	DH945d thallus 1	FH 00313642	South Africa, Stellenbosch	field	11-14 February 2015	DH945d1HAXY_SA	HAXY_SA3	HAXY_SA		432.11	69.52	22.15	3.1386	28.02	19.39	1.44507	12.59	17.68	0.712104	82.8	0.191618	65.92	29.9	2.20468	297.92	73.3	0.246039	69.93	0.234727	56.83	0.190756	51.42	0.172597	80.37	3.70686	0.689454	44.46	0.149235	21.11	71.45	0.165351	21.03	12.38
89	DH945d thallus 2	FH 00313642	South Africa, Stellenbosch	field	11-14 February 2015	DH945d2HAXY_SA	HAXY_SA3	HAXY_SA	418.39	398.86	66.86	26.27	2.54511	29.19	16.43	1.77663	14.57	13.98	1.0422	82.96	0.207993	58.96	27.92	2.11175	263.84	68.53	0.259741	60.65	0.229874	46.9	0.177759	45.55	0.172643	63.28	4.16941	0.661485	43.57	0.165138	17.48	69.75	0.174873	23.3	14.3
90	DH945d thallus 3	FH 00313642	South Africa, Stellenbosch	field	11-14 February 2015	DH945d3HAXY_SA	HAXY_SA3	HAXY_SA	453.36	437.02	75.63	22.28	3.39452	32.78	19.16	1.71086	13.82	15.76	0.876904	88.48	0.202462	54.56	27.55	1.9804	306.3	75.32	0.245903	73.79	0.240908	49.84	0.162716	47.76	0.155926	77.67	3.94361	0.700883	44.44	0.145087	17.98	73.34	0.167818	23.24	15.33
91	DH945d thallus 4	FH 00313642	South Africa, Stellenbosch	field	11-14 February 2015	DH945d4HAXY_SA	HAXY_SA3	HAXY_SA	402.89	386.05	63.97	23.93	2.67321	24.57	17.69	1.38892	13.01	13.82	0.941389	76.92	0.199249	50.74	25.82	1.96514	264.86	63.79	0.240844	60.24	0.227441	53.21	0.200899	49.98	0.188703	61.25	4.32424	0.686077	25.94	0.0979385	19.39	68.21	0.176687	21.66	15.75
92	DH945d thallus 5	FH 00313642	South Africa, Stellenbosch	field	11-14 February 2015	DH945d5HAXY_SA	HAXY_SA3	HAXY_SA	390.12	371.94	64.1	26.03	2.46254	34.44	23.96	1.4374	15.99	20.34	0.786136	77.82	0.209227	40.03	28.06	1.42659	258.54	67.37	0.260579	60.24	0.233001	43.6	0.168639	52.99	0.204959	64.91	3.98305	0.695112	38.27	0.148024	20.37	68.74	0.184815	24.94	15.45
93	DH945d thallus 6	FH 00313642	South Africa, Stellenbosch	field	11-14 February 2015	DH945d6HAXY_SA	HAXY_SA3	HAXY_SA	354.54	338	66.08	21.83	3.02703	32.58	17.31	1.88215	11.54	15.01	0.768821	82.17	0.243107	36.43	22.58	1.61337	232.88	56.13	0.241025	54.55	0.234241	35.29	0.151537	45.77	0.196539	70.79	3.28973	0.688994	39.83	0.171032	18.54	71.47	0.21145	22.26	12.97
94	DH945d thallus 7	FH 00313642	South Africa, Stellenbosch	field	11-14 February 2015	DH945d7HAXY_SA	HAXY_SA3	HAXY_SA	388.44	370.84	65.93	26.17	2.5193	30.72	18.4	1.66957	13.8	19.22	0.718002	80.15	0.216131	41.22	27.94	1.4753	259.08	62.3	0.240466	59.99	0.23155	43.72	0.168751	49.21	0.189941	69.68	3.71814	0.69863	35.81	0.13822	19.26	70.23	0.189381	24.57	15.6
95	DH1005d thallus 1	FH 00313643	South Africa, Stellenbosch	field	11-14 February 2015	DH1005d1HAXY_SA	HAXY_SA4	HAXY_SA	334.83	318.08	59.49	26.04	2.28456	29.82	21.36	1.39607	13.2	17.19	0.767888	73.54	0.2312	32.4	23.05	1.40564	222.02	58.81	0.264886	56.98	0.256644	40.01	0.180209	52.97	0.238582	70.54	3.14743	0.698001	22.59	0.101748	16.13	64.41	0.202496	24.84	15.54
96	DH1005d thallus 2	FH 00313643	South Africa, Stellenbosch	field	11-14 February 2015	DH1005d2HAXY_SA	HAXY_SA4	HAXY_SA	319.04	300.56	62.8	21.29	2.94974	30.57	17.64	1.73299	12.24	14.13	0.866242	75.76	0.252063	29.34	22.64	1.29594	204.26	45.31	0.221825	45.1	0.220797	34.37	0.168266	45.98	0.225105	62.57	3.2645	0.679598	40.77	0.199599	16.05	65.66	0.218459	23.88	15.18
97	DH1005d thallus 3	FH 00313643	South Africa, Stellenbosch	field	11-14 February 2015	DH1005d3HAXY_SA	HAXY_SA4	HAXY_SA		300.67	57.77	23.47	2.46144	21.91	16.97	1.2911	10.66	15.4	0.692208	72.14	0.239931	29.35	22.33	1.31438	207.89	45.45	0.218625	51.11	0.245851	34.73	0.16706	46.35	0.222954	59.99	3.46541	0.691422	39.05	0.18784	16.51	62.97	0.209432	24.79	15.63
98	DH1047a thallus 1	FH 00313623	USA, Georgia, Byron	field	10 April 2014	DH1047a1HAXY	HAXY7	HAXY	362.89	342.02	61.41	19.05	3.22362	23.83	17.1	1.39357	11.74	10.64	1.10338	75.16	0.219753	38.67	28.77	1.34411	235.93	61.35	0.260035	49.41	0.209427	38.3	0.162336	50.99	0.216123	67.06	3.51819	0.689813	23.69	0.100411	22.1	72.26	0.211274	24.46	16.27
99	DH1047a thallus 2	FH 00313623	USA, Georgia, Byron	field	10 April 2014	DH1047a2HAXY	HAXY7	HAXY	414.89	394.83	66.35	22.59	2.93714	26.62	18.38	1.44831	18.38	15.35	1.19739	83.92	0.212547	55.22	35.89	1.53859	272.03	68.08	0.250267	61.41	0.225747	40.54	0.149028	51.87	0.190677	68.73	3.95795	0.68898	35.21	0.129434	19.93	77.73	0.19687	28.97	16.61
100	DH1048a thallus 1	FH 00313624	USA, Georgia, Byron	field	10 April 2014	DH1048a1HAXY	HAXY8	HAXY		403.03	64.08	18.29	3.50355	33.33	17.98	1.85373	14.83	15.35	0.966124	79.05	0.196139	51.1	32.16	1.58893	279.34	68.21	0.244183	69.19	0.247691	44.94	0.160879	54.13	0.193778	65.36	4.27387	0.6931	25.06	0.0897115	20.84	79.72	0.197802	24.21	14.79
101	DH1048a thallus 2	FH 00313624	USA, Georgia, Byron	field	10 April 2014	DH1048a2HAXY	HAXY8	HAXY	390.95	371.78	59.18	17.76	3.33221	29.81	16.3	1.82883	14.1	17.81	0.79169	77.59	0.208699	46.82	28.89	1.62063	261.26	64.61	0.247302	63.14	0.241675	40.41	0.154674	52.93	0.202595	63.18	4.13517	0.702727	21.48	0.0822169	19.05	69.68	0.187423	26.03	15.55
102	DH1048a thallus 3	FH 00313624	USA, Georgia, Byron	field	10 April 2014	DH1048a3HAXY	HAXY8	HAXY		386.54	61.77	22.98	2.68799	29.91	18.4	1.62554	16.16	17.1	0.945029	79.56	0.205826	47.5	28.67	1.65678	267.84	62.83	0.23458	62.95	0.235028	44.26	0.165248	49.8	0.185932	68.29	3.9221	0.692917	35.68	0.133214	19.16	71.24	0.184302	27.72	14.36
103	DH1048a thallus 4	FH 00313624	USA, Georgia, Byron	field	10 April 2014	DH1048a4HAXY	HAXY8	HAXY	394.15	370.64	63.19	17.75	3.56	28.6	20.2	1.41584	16.41	18.62	0.88131	78.27	0.211175	45.91	26.36	1.74165	264.11	67.61	0.255992	65.35	0.247435	44.93	0.170119	46.58	0.176366	66.78	3.95493	0.712578	27.15	0.102798
104	DH1048a thallus 5	FH 00313624	USA, Georgia, Byron	field	10 April 2014	DH1048a5HAXY	HAXY8	HAXY	392.37	375.32	61.61	17.55	3.51054	26.77	15.5	1.7271	14.77	16.19	0.912292	77.22	0.205744	48.97	25.87	1.89293	259.03	68.22	0.263367	58.9	0.227387	38.23	0.147589	48.53	0.187353	62.6	4.13786	0.690158	36.22	0.139829	21.11	70.96	0.189065	26.82	15.31
105	DH1048a thallus 6	FH 00313624	USA, Georgia, Byron	field	10 April 2014	DH1048a6HAXY	HAXY8	HAXY	388.49	369.18	62.55	21.7	2.88249	28.01	18.81	1.4891	15.98	15.81	1.01075	78.25	0.211956	44.83	26.57	1.68724	254.71	62.01	0.243453	61.36	0.240901	41.37	0.16242	45.8	0.179812	68.16	3.73694	0.689934	32.24	0.126575	21.22	73.72	0.199686	26.29	16.56
106	DH1048a thallus 7	FH 00313624	USA, Georgia, Byron	field	10 April 2014	DH1048a7HAXY	HAXY8	HAXY	373.03	354.94	65.75	18.53	3.5483	29.58	17.11	1.72881	17.24	15.76	1.09391	80.94	0.228039	43.85	26	1.68654	239.09	58.54	0.244845	57.26	0.239491	36.9	0.154335	49.1	0.205362	66.46	3.5975	0.673607	34.79	0.14551	21.53	75.59	0.212966	28.54	13.97
107	DH1048a thallus 8	FH 00313624	USA, Georgia, Byron	field	10 April 2014	DH1048a8HAXY	HAXY8	HAXY	410.37	391.4	57.73	26.93	2.14371	29.62	23.04	1.28559	12.42	18.93	0.656101	74.8	0.191109	44.23	24.9	1.77631	277.37	68.6	0.247323	71.04	0.25612	47.1	0.169809	49.88	0.179832	73.68	3.76452	0.708661	41.24	0.148682	20.09	71.11	0.181681	24.39	14.43
108	DH1048a thallus 9	FH 00313624	USA, Georgia, Byron	field	10 April 2014	DH1048a9HAXY	HAXY8	HAXY	381.8	362.06	64.1	20.74	3.09065	28.6	19.16	1.49269	16.32	20.23	0.806723	77.37	0.213694	40.1	26.35	1.52182	251.49	62.62	0.248996	56.82	0.225933	40.8	0.162233	47.83	0.190186	64.61	3.89243	0.694609	41.28	0.164142	19.41	76.95	0.212534	25.51	15.61
109	DH1048a thallus 10	FH 00313624	USA, Georgia, Byron	field	10 April 2014	DH1048a10HAXY	HAXY8	HAXY	397.83	378.45	63.02	22.6	2.7885	30.6	17.7	1.72881	13.77	17.88	0.770134	77.39	0.204492	49.45	30.51	1.62078	267.97	63.35	0.236407	64.83	0.24193	40.31	0.150427	51.14	0.190842	69.95	3.83088	0.708072	36.24	0.135239	20.77	78.89	0.208456	29.01	15.76
110	DH1048a thallus 11	FH 00313624	USA, Georgia, Byron	field	10 April 2014	DH1048a11HAXY	HAXY8	HAXY	362.96	344.02	56.62	22.64	2.50088	29.44	22	1.33818	13.6	17.34	0.784314	71.71	0.208447	40.35	25.26	1.59739	241.44	56.59	0.234385	62.17	0.257497	40.29	0.166874	48.41	0.200505	57.96	4.16563	0.70182	30.25	0.12529	19.59	68.99	0.200541	25.43	14.83
111	DH1048a thallus 12	FH 00313624	USA, Georgia, Byron	field	10 April 2014	DH1048a12HAXY	HAXY8	HAXY	405	385.31	59.57	19.9	2.99347	24.68	17.81	1.38574	13.41	17.58	0.762799	78.07	0.202616	46.9	26.94	1.74091	270.55	67.67	0.25012	67.07	0.247902	46.76	0.172833	49.37	0.18248	71.43	3.78762	0.702162	40.69	0.150397	20.37	79.74	0.20695	26.07	13.67
112	DH1048a thallus 13	FH 00313624	USA, Georgia, Byron	field	10 April 2014	DH1048a13HAXY	HAXY8	HAXY	395.38	376.54	59.48	19.01	3.12888	28.97	17.32	1.67263	15.1	15.93	0.947897	74.5	0.197854	42.67	27.57	1.5477	263.78	64.65	0.245091	65.65	0.248882	37.92	0.143756	51.73	0.19611	65.51	4.02656	0.700536	39.58	0.150049	20.99	69.59	0.184814	24.49	15.29
113	DH1049a thallus 1	FH 00313635	USA, Georgia, Byron	colony OEB Greenhouse	03 June 2016	DH1049a1Olla	Olla10	Olla	362.65	348.1	49.5	20.08	2.46514	25	12.51	1.9984	13.2	11.07	1.19241	61.73	0.177334	41.02	25.13	1.63231	250.48	62.2	0.248323	54.03	0.215706	37.34	0.149074	49.47	0.197501	69.52	3.60299	0.719563	41.12	0.164165	16.34	77.27	0.221976	23.26	14.96	cell II very obliquely positioned
114	DH1049a thallus 2	FH 00313635	USA, Georgia, Byron	colony OEB Greenhouse	03 June 2016	DH1049a2Olla	Olla10	Olla	386.13	369.46	49.53	18.88	2.62341	25.22	18.28	1.37965	12.11	14.11	0.858257	63.59	0.172116	37.03	28.83	1.28443	273.99	66.69	0.243403	61.04	0.222782	41.55	0.151648	50.26	0.183437	72.47	3.78074	0.741596	28.74	0.104894	16.35	78.79	0.213257	25.85	15.22
115	DH1049a thallus 3	FH 00313635	USA, Georgia, Byron	colony OEB Greenhouse	03 June 2016	DH1049a3Olla	Olla10	Olla		374.7		20.38		21.15	15.13	1.39788	12.22	13.12	0.931402			28.93	28.95	0.999309	301.93	83.86	0.277746	71.49	0.236777	38.58	0.127778	43.19	0.143046	81.05	3.72523	0.805791	41.82	0.138509	15.86	76.39	0.20387	24.94	16.8
116	DH1049a thallus 5	FH 00313635	USA, Georgia, Byron	colony OEB Greenhouse	03 June 2016	DH1049a5Olla	Olla10	Olla	381.7	363.21	45.82	18.76	2.44243	19.12	15.05	1.27043	15.37	15.26	1.00721	60.24	0.165854	38.05	28.65	1.3281	273.44	67.89	0.248281	61.35	0.224364	39.86	0.145772	46.24	0.169105	64.93	4.2113	0.752843	24.91	0.0910986	16.36	75.59	0.208117	24.89	13.82	thallus 4 is only submature, thus excluded!
117	DH1049a thallus 6	FH 00313635	USA, Georgia, Byron	colony OEB Greenhouse	03 June 2016	DH1049a6Olla	Olla10	Olla	308.48	292.23	44.53	17.19	2.59046	20.84	10.97	1.89973	11.72	11.69	1.00257	56.47	0.193238	29.49	22.95	1.28497	217.71	49.84	0.228928	44.45	0.204171	31.38	0.144137	43.12	0.198062	56.4	3.86011	0.744995	27.26	0.125212	14.74	77.77	0.266126	25.48	14.5
118	DH1049a thallus 7	FH 00313635	USA, Georgia, Byron	colony OEB Greenhouse	03 June 2016	DH1049a7Olla	Olla10	Olla	386.66	368.94	51.98	19.67	2.6426	24.78	16	1.54875	11.61	20.05	0.579052	64.41	0.174581	33.74	31.19	1.08176	281.18	65.69	0.233623	60.59	0.215485	46.05	0.163774	49.49	0.176008	76.67	3.66741	0.762129	40.5	0.144036	16.73	82.43	0.223424	25.49	15.99	cell VI very bulbous
119	DH1049a thallus 8	FH 00313635	USA, Georgia, Byron	colony OEB Greenhouse	03 June 2016	DH1049a8Olla	Olla10	Olla	338.64	322	52.46	19.77	2.65352	26.59	14.33	1.85555	13.72	17.41	0.788053	65.14	0.202298	29.44	24.25	1.21402	229.9	51.97	0.226055	51.32	0.223227	34.95	0.152023	40.44	0.175903	62.5	3.6784	0.713975	28.78	0.125185	16.47	75.18	0.233478	23.74	16.62
120	DH1049a thallus 9	FH 00313635	USA, Georgia, Byron	colony OEB Greenhouse	03 June 2016	DH1049a9Olla	Olla10	Olla		387.9	47.37	20.93	2.26326	28.21	22.73	1.24109	13.2	19.27	0.685003	62.15	0.160222	49.37	30.58	1.61445	292.34	74.09	0.253438	65.61	0.22443	32.04	0.109598	43.75	0.149655	79.3	3.68651	0.753648	33.76	0.115482	18.04	80.32	0.207064	27.36	17.41	in this population, cell VI is very variable: in thallus 9 it is elongate and narrowed at the base; 7 antheridia!
121	DH1049a thallus 10	FH 00313635	USA, Georgia, Byron	colony OEB Greenhouse	03 June 2016	DH1049a10Olla	Olla10	Olla	399.96	384.25	45.12	18.48	2.44156	22.22	13.32	1.66817	10.77	14.5	0.742759	57.27	0.149044	53.26	28.24	1.88598	282.51	69.35	0.245478	60.45	0.213975	38.06	0.134721	45.65	0.161587	68.85	4.10327	0.735224	41.18	0.145765	15.75	77.47	0.201614	24.42	17.47
122	DH1049a thallus 11	FH 00313635	USA, Georgia, Byron	colony OEB Greenhouse	03 June 2016	DH1049a11Olla	Olla10	Olla	334.77	315.45	46.38	17.35	2.6732	24.4	16.41	1.4869	12.33	14.41	0.855656	58.83	0.186495	39.19	21.95	1.78542	234.33	56.38	0.240601	51.1	0.218069	29.96	0.127854	48.29	0.206077	63.85	3.67001	0.742844	45.79	0.195408	16.66	81.29	0.257695	26.57	17.02	cell VI narrowed at the base
123	DH1049b thallus 1	FH 00313636	USA, Georgia, Byron	colony OEB Greenhouse	03 June 2016	DH1049b1Olla	Olla10	Olla	327.59	312.13	47.67	16.52	2.88559	17.71	16.36	1.08252	10.2	14.07	0.724947	59.87	0.191811	37.13	29.77	1.24723	226.44	58.83	0.259804	49.07	0.216702	35.64	0.157393	42.43	0.187379	67.23	3.36814	0.725467	32.63	0.1441	17.95	80.27	0.257168	25.2	15.68
124	DH1049b thallus 2	FH 00313636	USA, Georgia, Byron	colony OEB Greenhouse	03 June 2016	DH1049b2Olla	Olla10	Olla	360.24	342.51	50.13	18.56	2.70097	23.14	17.75	1.30366	10.37	13.62	0.76138	63.69	0.185951	33.45	34.28	0.975788	249.98	62.06	0.24826	58.75	0.235019	29.98	0.11993	45.83	0.183335	80.78	3.09458	0.729847	42.93	0.171734	16.88	76.94	0.224636	26.41	14.93
125	DH1049b thallus 3	FH 00313636	USA, Georgia, Byron	colony OEB Greenhouse	03 June 2016	DH1049b3Olla	Olla10	Olla	431.65	414.53	50.06	19.36	2.58574	20.87	17.41	1.19874	11.4	16.7	0.682635	62.69	0.151232	70.93	31.53	2.2496	292.84	74.44	0.2542	68.08	0.232482	34.19	0.116753	48.05	0.164083	84.85	3.45127	0.706439	43.6	0.148887	17.65	82.5	0.199021	23.78	15.63
126	DH1049b thallus 4	FH 00313636	USA, Georgia, Byron	colony OEB Greenhouse	03 June 2016	DH1049b4Olla	Olla10	Olla	466.54	446.62	55.75	21.4	2.60514	25.67	20	1.2835	12.58	17.44	0.72133	72.08	0.16139	82.5	30.95	2.66559	308.65	81	0.262433	65.15	0.211081	39.8	0.128949	43.61	0.141293	85.73	3.60026	0.69108			19.22	82.76	0.185303	26.73	15.98
127	DH1049b thallus 5	FH 00313636	USA, Georgia, Byron	colony OEB Greenhouse	03 June 2016	DH1049b5Olla	Olla10	Olla	481.8	462.36	51.29	22.81	2.24858	25.71	19.42	1.32389	16.66	18.05	0.922992	68.11	0.147309	90.39	36.41	2.48256	322.6	82.13	0.254588	67.16	0.208184	43.99	0.136361	50.43	0.156324	86.68	3.72174	0.697725	44.6	0.138252	18.65	91.75	0.198438	26.59	16.27
128	DH1049b thallus 6	FH 00313636	USA, Georgia, Byron	colony OEB Greenhouse	03 June 2016	DH1049b6Olla	Olla10	Olla	355.95	339.82	38.17	17.26	2.21147	23.03	15.39	1.49643	11.27	17.03	0.661773	60.54	0.178153	40.99	28.48	1.43926	247.49	60.97	0.246353	53.61	0.216615	40.05	0.161825	44.5	0.179805	67.47	3.66815	0.728297	23.62	0.0954382	16.76	80.8	0.237773	23.4	14.01
129	DH1049b thallus 7	FH 00313636	USA, Georgia, Byron	colony OEB Greenhouse	03 June 2016	DH1049b7Olla	Olla10	Olla	410.86	393.64	52.15	18.82	2.77099	19.45	19.1	1.01832	11.34	16.04	0.706983	67.77	0.172162	53.52	31.26	1.71209	287	72.9	0.254007	63.02	0.219582	44.23	0.154111	48.62	0.169408	77.7	3.69369	0.729093	44.88	0.156376	17.84	76.61	0.194619	24.12	14.84
130	DH1050a thallus 1	FH 00313626	USA, Georgia, Byron	field	10 April 2014	DH1050a1HAXY	HAXY9	HAXY	381.11	358.04	59.95	21.4	2.8014	24.15	20.48	1.1792	13.23	15.7	0.842675	73.17	0.204363	33.57	24.86	1.35036	260.7	63.48	0.243498	62.65	0.240315	40.62	0.155811	49.05	0.188147	69.49	3.75162	0.728131	21.65	0.0830456	18.64	64.54	0.180259	27.19	16.17
131	DH1050a thallus 2	FH 00313626	USA, Georgia, Byron	field	10 April 2014	DH1050a2HAXY	HAXY9	HAXY	409.04	388.42	63.09	21.98	2.87034	29.23	18.41	1.58772	16.66	13.91	1.1977	79.17	0.203826	39.29	32.36	1.21415	285.54	75.25	0.263536	62.08	0.217413	48.91	0.171289	50.56	0.177068	72.33	3.94774	0.735132	19.46	0.0681516	18.5	64.31	0.165568	23.13	14.6
132	DH1050a thallus 3	FH 00313626	USA, Georgia, Byron	field	10 April 2014	DH1050a3HAXY	HAXY9	HAXY		392.95	60.93	19.53	3.11982	28.3	19.17	1.47626	14.02	13.29	1.05493	73.97	0.188243	43.72	27.44	1.59329	279.8	83.77	0.299392	65.37	0.233631	49.32	0.176269	52.88	0.188992	69.41	4.03112	0.71205	23.83	0.085168	19.49	69.87	0.177809	27.76	15.74
133	DH1050a thallus 4	FH 00313626	USA, Georgia, Byron	field	10 April 2014	DH1050a4HAXY	HAXY9	HAXY		337.95	61.61	25.87	2.38152	28.76	25.05	1.1481	12.17	17.82	0.682941	71.6	0.211866	35.09	26.37	1.33068	240.6	52.66	0.218869	59.61	0.247756	35.95	0.149418	55.49	0.230632	63.89	3.76585	0.71194	23.43	0.0973815	19.09	69.74	0.206362	30.43	17.68
134	DH1050a thallus 5	FH 00313626	USA, Georgia, Byron	field	10 April 2014	DH1050a5HAXY	HAXY9	HAXY	418.9	402.71	57.78	20.15	2.86749	24.89	18.13	1.37286	16.6	11.86	1.39966	74.74	0.185593	41.82	28.53	1.46583	295.38	77.79	0.263356	71.65	0.242569	46.7	0.158101	51.47	0.17425	69.37	4.25804	0.733481	23.28	0.0788137	20.04	69.99	0.173798	27.56	16.07
135	DH1050a thallus 6	FH 00313626	USA, Georgia, Byron	field	10 April 2014	DH1050a6HAXY	HAXY9	HAXY	372.79	352.08	60.99	19.14	3.18652	30.14	15.01	2.00799	11.45	16.14	0.709418	74.98	0.212963	32.95	28.77	1.14529	253.58	63.41	0.250059	60.57	0.23886	40.14	0.158293	52.23	0.205971	63.11	4.01806	0.720234	25.87	0.102019	20.51	69.11	0.196291	25.97	15.88
136	DH1051a thallus 1	FH 00313627	USA, Georgia, Byron	field	10 April 2014	DH1051a1HAXY	HAXY10	HAXY	524.3	504.39	68.83	21.33	3.22691	29.14	24.15	1.20663	15.54	19.46	0.798561	83.73	0.166002	56.46	35.35	1.59717	372.69	92.77	0.24892	91.36	0.245137	65.96	0.176984	52.36	0.140492	79.38	4.69501	0.738893	20.15	0.0540664	22.28	78.3	0.155237	26.57	16.41
137	DH1051a thallus 2	FH 00313627	USA, Georgia, Byron	field	10 April 2014	DH1051a2HAXY	HAXY10	HAXY	559.07	537.26	78.22	32.16	2.43221	43.51	28.67	1.51761	21.9	26.95	0.812616	88.89	0.165451	55.83	49.81	1.12086	394.43	96.38	0.244353	90.72	0.230003	67.58	0.171336	55.95	0.14185	87.73	4.49595	0.734151	27.16	0.0688589	23.14	82.26	0.15311	28.57	16.56
138	DH1051a thallus 3	FH 00313627	USA, Georgia, Byron	field	10 April 2014	DH1051a3HAXY	HAXY10	HAXY	455.2	436.01	61.08	24.7	2.47287	29.89	19.57	1.52734	12.92	17.07	0.756883	78.31	0.179606	46.33	34.15	1.35666	316.7	70.48	0.222545	75.64	0.238838	59.71	0.188538	52.51	0.165804	76.14	4.15944	0.726359	24.13	0.076192	19.66	68.38	0.156831	26.12	15
139	DH1051a thallus 4	FH 00313627	USA, Georgia, Byron	field	10 April 2014	DH1051a4HAXY	HAXY10	HAXY	447.97	430.75	60.32	21.25	2.83859	27.07	17.87	1.51483	16.78	17.93	0.935862	80.03	0.185792	45.11	25.34	1.78019	310.4	69.24	0.223067	75.3	0.24259	50.21	0.161759	50.95	0.164143	70.85	4.38109	0.720604	26.81	0.0863724	22.13	74.64	0.173279	29.46	17.35
140	DH1051a thallus 5	FH 00313627	USA, Georgia, Byron	field	10 April 2014	DH1051a5HAXY	HAXY10	HAXY	472.34	453.25	69.3	29.52	2.34756				17.95	19.38	0.926213	82.4	0.181798	44.04	32.51	1.35466	330.62	81.81	0.247444	77.46	0.234287	61.03	0.184593	54.89	0.166021	72.17	4.58113	0.729443	18.73	0.0566511	19.71	68.55	0.151241	29.48	17.41
141	DH1051a thallus 6	FH 00313627	USA, Georgia, Byron	field	10 April 2014	DH1051a6HAXY	HAXY10	HAXY	413.53	395.29	64.23	22.36	2.87254	31.13	21.61	1.44054	17.02	18.19	0.935679	77.13	0.195123	44.66	27.47	1.62577	283.45	66.43	0.234362	64.98	0.229247	44.81	0.158088	48	0.169342	70.79	4.0041	0.717068	25.33	0.0893632	19.77	68.25	0.172658	26.18	14.14
142	DH1051a thallus 7	FH 00313627	USA, Georgia, Byron	field	10 April 2014	DH1051a7HAXY	HAXY10	HAXY	543.02	530.61	80.3	23.2	3.46121	41.14	27.88	1.47561	16.18	18.64	0.868026	93.38	0.175986	63.75	38.42	1.65929	374.86	95.18	0.253908	92.15	0.245825	66.86	0.17836	49.36	0.131676	84.82	4.41948	0.70647	24.17	0.0644774	22.1	77.39	0.145851	25.43	15.3
143	DH1051a thallus 8	FH 00313627	USA, Georgia, Byron	field	10 April 2014	DH1051a8HAXY	HAXY10	HAXY	485.24	462.81	70.14	21.37	3.28217	34.65	24.12	1.43657	15.47	19.47	0.794556	83.41	0.180225	56.79	26.65	2.13096	340.7	84.15	0.246991	87.15	0.255797	57.31	0.168213	49.42	0.145054	67.63	5.03771	0.736155	20.93	0.0614323	21.5	74.17	0.16026	28.25	15.97
144	DH1051a thallus 9	FH 00313627	USA, Georgia, Byron	field	10 April 2014	DH1051a9HAXY	HAXY10	HAXY	528.77	510.27	77.54	21.42	3.61998	31.57	21.29	1.48286	16.18	18.33	0.882706	95.59	0.187332	51.73	28.91	1.78935	376.18	95.76	0.254559	88.53	0.235339	56.71	0.150752	52.5	0.139561	76.7	4.90456	0.737218	22.58	0.0600245	20.99	81.71	0.160131	31.01	18.13
145	DH1051a thallus 10	FH 00313627	USA, Georgia, Byron	field	10 April 2014	DH1051a10HAXY	HAXY10	HAXY	467.91	443.6	70.23	24.72	2.84102	34.58	24.04	1.43844	13.34	18.27	0.730159	82.65	0.186317	48.9	27.53	1.77624	320.27	77.49	0.241952	74.96	0.234053	52.86	0.165048	51.98	0.162301	76.71	4.17507	0.721979	25.81	0.0805883	24.62	77.92	0.175654	25.08	14.05
146	DH1051a thallus 11	FH 00313627	USA, Georgia, Byron	field	10 April 2014	DH1051a11HAXY	HAXY10	HAXY	473.63	460.19	73.46	21.57	3.40566	37.61	23.84	1.5776	16.83	17.99	0.93552	87.12	0.189313	53.66	32.07	1.67321	319.94	78.13	0.244202	81.81	0.255704	52.33	0.163562	55.43	0.173251	78.78	4.06118	0.695235	21.76	0.0680128	25	78.7	0.171016	26.24	15.02
147	DH1052c thallus 1	FH 00313637	USA, Georgia, Byron	colony OEB Greenhouse	17 April 2016	DH1052c1Olla	Olla11	Olla	354.71	336.9	48.58	17.33	2.80323	21.26	14.61	1.45517	10.2	12.74	0.800628	60.83	0.180558	42.59	24.19	1.76064	238.78	58.19	0.243697	50.26	0.210487	35.83	0.150054	42.58	0.178323	65.63	3.63828	0.708756	30.9	0.129408	16.19	72.66	0.215672	22.73	13.21
148	DH1052c thallus 2	FH 00313637	USA, Georgia, Byron	colony OEB Greenhouse	17 April 2016	DH1052c2Olla	Olla11	Olla	339.56	325.17	46.49	17.09	2.7203	21.54	14.09	1.52874	11.18	12.54	0.891547	62.4	0.1919	34.62	26.37	1.31286	234.12	55.42	0.236716	53.06	0.226636	35.05	0.14971	44.9	0.191782	65	3.60185	0.719993	24.72	0.105587	15.24	71.72	0.220562	23.44	14.15	cell VI bulbous
149	DH1052c thallus 3	FH 00313637	USA, Georgia, Byron	colony OEB Greenhouse	17 April 2016	DH1052c3Olla	Olla11	Olla	336.23	315.98	49.1	17.99	2.72929	19.08	16.37	1.16555	10.88	16.22	0.670777	63.65	0.201437	33.51	27.08	1.23744	233.6	54.7	0.234161	50.85	0.21768	36.85	0.157748	46.86	0.200599	63.36	3.68687	0.739287	32.21	0.137885	17.1	83.04	0.262801	30.27	15.84
150	DH1052c thallus 4	FH 00313637	USA, Georgia, Byron	colony OEB Greenhouse	17 April 2016	DH1052c4Olla	Olla11	Olla	284.63	270.4	42.95	18.89	2.27369	20.24	16.71	1.21125	11.3	14.68	0.769755	54.81	0.2027	27.59	25.73	1.07229	198.05	45.3	0.22873	40.36	0.203787	27.5	0.138854	48.47	0.244736	56.27	3.51964	0.732433	34.85	0.175966	16.39	72.05	0.266457	22.63	13.85
151	DH1052c thallus 5	FH 00313637	USA, Georgia, Byron	colony OEB Greenhouse	17 April 2016	DH1052c5Olla	Olla11	Olla	363.26	345.07	48.58	24.58	1.9764	20.84	19.44	1.07202	12.1	17.78	0.68054	63.27	0.183354	36	30.38	1.18499	247	64.25	0.260121	53.66	0.217247	36.22	0.14664	44.7	0.180972	69.21	3.56885	0.715797	30.16	0.122105	15.56	80.04	0.231953	25.3	15.72
152	DH1052c thallus 6	FH 00313637	USA, Georgia, Byron	colony OEB Greenhouse	17 April 2016	DH1052c6Olla	Olla11	Olla	306.91	291.2	44.92	20.59	2.18164	25.38	17.19	1.47644	12.09	15.72	0.769084	57.34	0.196909	34.13	22.78	1.49824	215.74	54.21	0.251275	44.84	0.207843	30.62	0.14193	43.08	0.199685	54.7	3.94406	0.740865	28.61	0.132613	17.92	75.71	0.259993	25.4	13.44
153	DH1052c thallus 7	FH 00313637	USA, Georgia, Byron	colony OEB Greenhouse	17 April 2016	DH1052c7Olla	Olla11	Olla	298.49	280.79	44.03	22.08	1.99411	20.51	19.96	1.02756	11.34	17.65	0.642493	57.24	0.203853	26.46	20.67	1.28012	203.53	46.64	0.229155	47.6	0.233872	33.21	0.16317	44.55	0.218887	57.01	3.57008	0.724848	29.28	0.143861	16.44	74.05	0.26372	24.1	16.31
154	DH1052c thallus 8	FH 00313637	USA, Georgia, Byron	colony OEB Greenhouse	17 April 2016	DH1052c8Olla	Olla11	Olla	379.56	365.16	48.72	18.11	2.69023	22.03	15.27	1.4427	12.51	16.7	0.749102	64.55	0.176772	38.23	34.06	1.12243	267.16	61.56	0.230424	53.89	0.201714	47.61	0.178208	44.98	0.168364	74.1	3.6054	0.731624	25.46	0.0952987	17.82	79.17	0.216809	25.73	17.04
155	DH1053a thallus 1	FH 00313638	USA, Georgia, Byron	field	27 March 2016	DH1053a1Olla	Olla12	Olla	357.24	342.46	60.53	24.26	2.49505	25.24	18.75	1.34613	14	19.05	0.734908	72.25	0.210974	30.64	29.48	1.03935	250.81	60.56	0.241458	51.48	0.205255	38.61	0.153941	50.13	0.199872	74.34	3.37382	0.732378	31.73	0.12651	14.23	72.49	0.211674	27.37	15.39	one aberrant antheridium (lowest one)
156	DH1053a thallus 2	FH 00313638	USA, Georgia, Byron	field	27 March 2016	DH1053a2Olla	Olla12	Olla	380.51	361.91	56.76	24.55	2.31202	22.85	18.53	1.23314	14.57	19.54	0.74565	72.22	0.199552	37.62	32.75	1.1487	270.96	72.95	0.269228	64.03	0.236308	38.67	0.142715	48.06	0.177369	78.96	3.43161	0.748694	23.06	0.0851048	16.88	74.31	0.205327	26.74	13.82
157	DH1053a thallus 3	FH 00313638	USA, Georgia, Byron	field	27 March 2016	DH1053a3Olla	Olla12	Olla	344.73	328.39	58.58	22.13	2.64709	20.26	15.87	1.27662	11.48	14.71	0.780421	70.46	0.214562	29.48	29.32	1.00546	235.15	57.41	0.244142	55.54	0.23619	37.05	0.157559	46.25	0.196683	69.41	3.38784	0.716069	24.55	0.104401	15	68.23	0.207771	26.99	14.17
158	DH1255b thallus 1	FH 00313644	South Africa, Stellenbosch	field	11-14 February 2015	DH1255b1HAXY_SA	HAXY_SA5	HAXY_SA	382.3	364.53	69.15	18.9	3.65873	33.73	21.55	1.5652	17.71	19.45	0.91054	80.98	0.222149	50.09	26.47	1.89233	246.35	62.59	0.254069	52.99	0.2151	38.99	0.158271	45.25	0.183682	64.25	3.83424	0.675802	44.67	0.181327	19.67	76.04	0.208597	25.48	14.43
159	DH1255b thallus 2	FH 00313644	South Africa, Stellenbosch	field	11-14 February 2015	DH1255b2HAXY_SA	HAXY_SA5	HAXY_SA	414.96	400.62	64.39	21.66	2.97276	32.49	17.1	1.9	13.03	14.69	0.886998	80.69	0.201413	44.8	29.53	1.5171	280.11	70.89	0.253079	63.93	0.228232	43.65	0.155832	48.24	0.172218	72.69	3.85349	0.699191	44.17	0.157688	17.89	68.83	0.171809	26.24	15.33
160	DH1255b thallus 3	FH 00313644	South Africa, Stellenbosch	field	11-14 February 2015	DH1255b3HAXY_SA	HAXY_SA5	HAXY_SA		406.92	61.9	22.29	2.77703	25.98	18.88	1.37606	15	15.97	0.939261	77.56	0.190603	48.84	30.91	1.58007	289.59	74.45	0.257088	67.08	0.231638	49.81	0.172002	52.7	0.181981	72.75	3.98062	0.711663	44.01	0.151973	17.81	72.55	0.178291	26.21	15.39
161	DH1255b thallus 4	FH 00313644	South Africa, Stellenbosch	field	11-14 February 2015	DH1255b4HAXY_SA	HAXY_SA5	HAXY_SA		394.66	59.92	23.33	2.56837	29.81	19.99	1.49125	13.44	15.3	0.878431	73.23	0.185552	46.57	31.48	1.47935	283.27	71.95	0.253998	69.58	0.245631	45.6	0.160977	49.53	0.174851	70.8	4.00099	0.717757	44.89	0.158471	20.2	71.75	0.181802	25.42	18.36
162	DH1255b thallus 5	FH 00313644	South Africa, Stellenbosch	field	11-14 February 2015	DH1255b5HAXY_SA	HAXY_SA5	HAXY_SA	379.68	363.89	61.1	21.83	2.7989	29.38	16.01	1.8351	12.28	15.81	0.776724	75.82	0.20836	42.18	32.64	1.29228	256.89	58.53	0.227841	50.8	0.19775	44.1	0.171669	45.93	0.178792	68.63	3.74312	0.705955	38.69	0.150609	18.4	72.1	0.198137	28.7	16.93
163	DH1255b thallus 6	FH 00313644	South Africa, Stellenbosch	field	11-14 February 2015	DH1255b6HAXY_SA	HAXY_SA5	HAXY_SA	373.04	354.7	62.07	22.27	2.78716	25.27	19.66	1.28535	13.6	15.82	0.859671	76.35	0.215252	41.5	28.98	1.43202	247.47	62.93	0.254293	53.01	0.214208	43.76	0.17683	42.62	0.172223	70.69	3.50078	0.697688	43.99	0.177759	21.03	70.1	0.197632	28.08	17.65
164	DH1255b thallus 7	FH 00313644	South Africa, Stellenbosch	field	11-14 February 2015	DH1255b7HAXY_SA	HAXY_SA5	HAXY_SA	406.41	387.68	69.41	20.75	3.34506	29.98	18.25	1.64274	14.91	15.38	0.969441	82.2	0.212031	42.26	30.85	1.36985	275.1	71.08	0.258379	56.92	0.206907	42.3	0.153762	48.28	0.1755	70.89	3.88066	0.709606	39.23	0.142603	18.73	72.6	0.187268	27.44	15.65
165	DH1260a thallus 1	FH 00313649	South Africa, Stellenbosch	field	June 2015	DH1260a1Cprop	Cprop4	Cprop		351.14	53.02	20.81	2.54781	29.57	18.4	1.60707	11.64	16.97	0.685916	64.81	0.18457	56.89	22.81	2.49408	235.44	64.12	0.272341	50.76	0.215596	28.5	0.12105	43.68	0.185525	66.91	3.51876	0.670502	36.85	0.156515	16.15	55.28	0.15743	20.38	12.07	also another adult, but aberrant thallus on this slide
166	DH1267a thallus 1	FH 00313650	South Africa, Stellenbosch	field	June 2015	DH1267a1Cprop	Cprop5	Cprop	404.22	387.79	52.9	19.36	2.73244	31.55	14.98	2.10614	11.68	12.54	0.931419	64.4	0.166069	61.28	24.88	2.46302	257.97	65.7	0.254681	63.05	0.244408	31.91	0.123697	43.82	0.169865	64.94	3.97244	0.665231	21.14	0.0819475	16.3	61.65	0.158978	22.69	12.6
167	DH1267a thallus 2	FH 00313650	South Africa, Stellenbosch	field	June 2015	DH1267a2Cprop	Cprop5	Cprop	393.31	374.81	51.02	19.61	2.60173	28.22	16.76	1.68377	10.75	13.73	0.782957	60.64	0.161789	65.21	24.42	2.67035	248.69	65.88	0.264908	60.36	0.242712	33.12	0.133178	44.38	0.178455	59.8	4.1587	0.66351	21.15	0.0850456	15.29	59.9	0.159814	21.44	13.09
168	DH1267a thallus 3	FH 00313650	South Africa, Stellenbosch	field	June 2015	DH1267a3Cprop	Cprop5	Cprop	377.66	361.11	51.54	24.47	2.10625	23.96	17.92	1.33705	11.59	12.27	0.94458	62.29	0.172496	63.95	23.45	2.72708	237.87	59.85	0.251608	58.01	0.243873	32.31	0.13583	45.05	0.189389	62.63	3.79802	0.658719	24.42	0.102661	15.09	57.32	0.158733	21.9	11.9
169	DH1267a thallus 4	FH 00313650	South Africa, Stellenbosch	field	June 2015	DH1267a4Cprop	Cprop5	Cprop	389.89	377.42	51.29	23.52	2.1807	26.18	17.2	1.52209	13.71	14.57	0.940975	64.12	0.16989	61.73	24.62	2.50731	254.69	69.61	0.273313	57.73	0.226668	32.47	0.127488	45.07	0.17696	62.25	4.09141	0.674819	17.25	0.0677294
170	DH1267a thallus 5	FH 00313650	South Africa, Stellenbosch	field	June 2015	DH1267a5Cprop	Cprop5	Cprop	395.53	375.43	52.46	29.36	1.78678	34.03	17.06	1.99472	11.05	14.44	0.765235	63.7	0.169672	63.91	24.8	2.57702	253.65	67.92	0.267771	50.16	0.197753	30.43	0.119968	44.23	0.174374	67.95	3.73289	0.675625	33.1	0.130495	17.23	61.05	0.162614	23.15	12.62
171	DH1267a thallus 6	FH 00313650	South Africa, Stellenbosch	field	June 2015	DH1267a6Cprop	Cprop5	Cprop		386.58	52.35	19.17	2.73083	32.47	16.7	1.94431	13	14.37	0.904662	64.08	0.165761	64.52	20.87	3.09152	253.87	70.11	0.276165	61.85	0.243629	35.55	0.140032	45.56	0.179462	68.7	3.69534	0.656708	29.62	0.116674
172	DH1267a thallus 7	FH 00313650	South Africa, Stellenbosch	field	June 2015	DH1267a7Cprop	Cprop5	Cprop	358.94	342.45	48.73	21.91	2.2241	23.49	16.6	1.41506	12.51	13.07	0.957154	58.18	0.169893	59.85	23.37	2.56098	226.97	59	0.259946	54.06	0.238181	32.66	0.143896	44.5	0.196061	57.43	3.95212	0.662783	22.79	0.10041
173	DH1267b thallus 1	FH 00313651	South Africa, Stellenbosch	field	June 2015	DH1267b1Cprop	Cprop5	Cprop	439.83	421.74	50.54	22	2.29727	29.67	16.85	1.76083	10.03	12.24	0.819444	71.35	0.16918	75.11	27.85	2.69695	275.21	71.17	0.258603	65.7	0.238727	39.66	0.144108	49.74	0.180735	73.3	3.75457	0.652558	25.72	0.0934559	20.39	67.02	0.158913	24.22	15.18
174	DH1267b thallus 2	FH 00313651	South Africa, Stellenbosch	field	June 2015	DH1267b2Cprop	Cprop5	Cprop	448.29	428.03	61.17	21.97	2.78425	30.59	19.36	1.58006	15.47	17.66	0.875991	78.31	0.182954	76.91	29.31	2.62402	280.4	78.43	0.279708	56.29	0.200749	33.33	0.118866	42.75	0.152461	71.13	3.94208	0.655094	18.62	0.0664051
175	DH1267b thallus 3	FH 00313651	South Africa, Stellenbosch	field	June 2015	DH1267b3Cprop	Cprop5	Cprop	363.02	347.14	50.53	19.47	2.59527	23.72	14.6	1.62466	11.06	13.44	0.822917	61.45	0.177018	59.66	19.42	3.07209	226.98	56.02	0.246806	49.14	0.216495	29.72	0.130937	45.91	0.202265	55.42	4.09563	0.653857	29.12	0.128293	15.02	58.78	0.169326	23.28	12.35
176	DH1267b thallus 4	FH 00313651	South Africa, Stellenbosch	field	June 2015	DH1267b4Cprop	Cprop5	Cprop	410.99	390.76	56.56	20.56	2.75097	27.05	17.11	1.58095	10.34	16.73	0.618051	69.11	0.17686	67.21	20.61	3.26104	247.99	69.51	0.280294	57.74	0.232832	33.71	0.135933	45.35	0.18287	70.88	3.49873	0.634635	31.04	0.125166	19.42	64.71	0.1656	22.64	13.68
177	DH1267b thallus 5	FH 00313651	South Africa, Stellenbosch	field	June 2015	DH1267b5Cprop	Cprop5	Cprop	442.53	426.6	62.64	21.16	2.9603	32.98	19.36	1.70351	15.59	19.47	0.800719	76.7	0.179794	74.06	26.3	2.81597	271.02	66.85	0.246661	64.29	0.237215	35.51	0.131024	43.88	0.161907	76.49	3.54321	0.635302	21.8	0.0804369	18.41	65.39	0.153282	23.83	14.64
178	DH1267b thallus 6	FH 00313651	South Africa, Stellenbosch	field	June 2015	DH1267b6Cprop	Cprop5	Cprop	405.88	391.74	54.14	22.4	2.41696	31.94	15.78	2.02408	11.56	14.53	0.795595	62.55	0.159672	69.81	27.54	2.53486	255.95	65.37	0.255401	57.58	0.224966	40.32	0.157531	45.46	0.177613	64.61	3.96146	0.653367	18.27	0.0713811	16.16	60.27	0.153852	21.58	12.72
179	DH1267b thallus 7	FH 00313651	South Africa, Stellenbosch	field	June 2015	DH1267b7Cprop	Cprop5	Cprop	413.47	390.36	53.81	23.66	2.2743	33.95	16.69	2.03415	9.2	15.21	0.604865	64.96	0.16641	72.8	24.64	2.95455	251.96	66.5	0.263931	59.45	0.23595	31.02	0.123115	43.9	0.174234	69.77	3.61129	0.645455	28.63	0.113629	13.29	59.02	0.151194	22.49	12.87
180	DH1267b thallus 8	FH 00313651	South Africa, Stellenbosch	field	June 2015	DH1267b8Cprop	Cprop5	Cprop	352.87	339.62	51.02	18.4	2.77283	25.47	14.38	1.77121	10.46	12.27	0.852486	58.64	0.172664	58.61	21.94	2.67138	217.53	50.36	0.231508	50.31	0.231278	29.84	0.137176	43.3	0.199053	53.68	4.05235	0.64051	19.12	0.0878959	16.68	53.11	0.156381	22.45	12.24
181	DH1267b thallus 9	FH 00313651	South Africa, Stellenbosch	field	June 2015	DH1267b9Cprop	Cprop5	Cprop	347.94	330.35	47.18	18.39	2.56552	26.38	16.39	1.60952	12.67	13.46	0.941308	57.86	0.175148	59.55	23.44	2.54053	217.62	56.05	0.257559	45.28	0.208069	30.52	0.140244	45.37	0.208483	56.82	3.82999	0.658756	21.08	0.0968661	16.36	59.09	0.178871	21.68	13.06
								MEAN	388.243	374.326	59.4375	22.1427	2.71153	28.4052	18.4532	1.56816	13.7028	16.3331	0.846625	73.7865	0.197954	46.9113	28.434	1.68425	262.689	65.8604	0.249927	59.9723	0.227558	40.3512	0.152462	47.6178	0.186015	68.9645	3.80093	0.700918	31.3654	0.12404	18.3976	70.9716	0.190862	25.3886	15.1761
								ST. DEV.	65.5791	66.4969	9.65798	3.27329	0.451195	5.34679	3.55937	0.30328	3.05189	3.12923	0.15585	11.2896	0.0274268	13.7797	6.27744	0.493206	49.5742	13.912	0.0157865	12.6938	0.0143163	10.1434	0.0179369	4.1881	0.0285974	10.0203	0.399595	0.0293495	8.20865	0.040012	2.59057	7.83003	0.0380166	2.83423	1.73675
